# Supplementary material for: Dynamics of standing deadwood in Austrian forests under varying forest management and climatic conditions
Source: J Appl Ecol. 2023 Jan 24;60(4):696–713. doi: 10.1111/1365-2664.14359 (PMC10947403; doi:10.1111/1365-2664.14359)
Supplement: Supplementary file 1 — Figure S1. Snag dbh (diameter at breast height [mm] and height [dm]) measurement values of the seventh Austrian NFI (National Forest Inventory) period (n = 1417). Light blue points indicate broken individuals (n = 601, 42.4%). Figure S2. Linear relationship (light blue line) between initial snag volume [m3] measured after tree death (initial volume) and the volume measured before snag fall (final volume) for the tree genera Abies (R2:0.99), Alnus (R2:0.95), Fagus (R2:0.98), Larix (R2:0.98), Picea (R2:0.94), Pinus (R2:0.95), Quercus (R2:0.99).The linear relationship is visualized for all tree genera with a 1:1 relationship (grey dashed line). Figure S3. Density estimates of the volume loss rate kloss [year−1] per tree genus. The estimate was performed with a Gaussian kernel and a bandwidth of 0.01. Figure S4a–f. Trend and magnitude between snag volume [m3ha−1] and the influencing predictors based on observations for (a) living volume stock [m3ha‐1], (b) elevation [m], (c) NFI survey period (NFI3‐NFI7) using linear regression plots and (d) forest ownership, (e) forest type and (f) forest management intensity using boxplots. Median values, 25% and 75% percentiles (boxes), min‐max values (whiskers) and outliers are presented. A description of variables is presented in Table S1. Figure S5a. Comparison of observed with modelled values for deadwood volume loss rate kloss based on model a2 (negative and positive k‐values, excluding broken trees) for seven tree genera. Figure S5b. Comparison of observed with modelled values for deadwood volume loss rate kloss based on model b2 (only positive k‐values, excluding broken trees) for seven tree genera. Figure S6. Prediction of snag volume loss rate kloss [year−1] using model a2 as baseline condition under climate change scenarios RCP2.6 and RCP8.5 for the seven investigated tree genera. Subplots refer to different tree diameters at breast height (dbh: 100, 200, 300 mm). To enable a comparison of volume loss among the investigated [file JPE-60-696-s001.zip › JPE_14359_Suppinfo_TableS1.xlsx]

## Sheet: Table S1
Category	Variable	Acronym	Unit	Classification	Range/Categories
Tree	Tree species	species	-	Categorical	Abies spp.
					Acer spp.
					Alnus spp.
					Betula spp.
					Carpinus spp.
					Castanea spp.
					Fagus spp.
					Fraxinus spp.
					Larix spp.
					Picea spp.
					Pinus spp.
					Populus spp.
					Quercus spp.
					Robinia spp.
					Sorbus spp.
					Ulmus spp.
	Diameter at breast height	dbh	mm	Continuous	50–2,015
	Residence time		years	Continuous	3–20
Stand	Standing deadwood volume	Vsnag	m3ha-1	Continuous	0–508.3
	Living volume	Vliving	m3ha-1	Continuous	0–1662.2
	Crown cover	crown_1	-	Categorical	gaps, clustered (space for more than one crown)
		crown_2			open (space for one more crown)
		crown_3			light (space for less than one crown)
		crown_4			closed (crowns touch each other)
		crown_5			dense (crowns grow into each other)
	Forest type	foresttype_1	-	Categorical	spruce forest
		foresttype_2			fir forest
		foresttype_3			pine forest
		foresttype_4			larch forest
		foresttype_5			swiss stone pine forest
		foresttype_6			coniferous non-native forest
		foresttype_8			beech forest
		foresttype_9			oak forest
		foresttype_10			deciduous hardwood forest
		foresttype_11			deciduous softwood forest
		foresttype_12			deciduous non-native forest
Site	Eco-region	eco_region_1.1	-	Categorical classification	inner region of the Alps - continental core zone
		eco_region_1.2		of Kilian et al. (1994)	inner region of the Alps - subcontinental west part
		eco_region_1.3			inner region of the Alps - subcontinental east part
		eco_region_2.1			northern transitional region of the Alps - west part
		eco_region_2.2			northern transitional region of the Alps - east part
		eco_region_3.1			eastern transitional region of the Alps - north part
		eco_region_3.2			eastern transitional region of the Alps - south part
		eco_region_3.3			southern transitional region of the Alps
		eco_region_4.1			northern peripheral region of the Alps - west part
		eco_region_4.2			northern peripheral region of the Alps - east part
		eco_region_5.1			eastern peripheral region of the Alps - Thermenalpen
		eco_region_5.2			eastern peripheral region of the Alps - Buckige Welt
		eco_region_5.3			eastern peripheral region of the Alps - east and central Styrian part
		eco_region_5.4			eastern peripheral region of the Alps - west Styrian part
		eco_region_6.1			southern peripheral region of the Alps - south margin part
		eco_region_6.2			southern peripheral region of the Alps - Klagenfurt Basin
		eco_region_7.1			northern alpine upland - west part
		eco_region_7.2			northern alpine upland - east part
		eco_region_8.1			eastern lowlands - Pannonian lowlands and hills
		eco_region_8.2			eastern lowlands - subillyrian hills and terraces
		eco_region_9.1			Bohemian Massif - Mühlviertel
		eco_region_9.2			Bohemian Massif - Waldviertel
	Elevation	height_asl	m asl	Continuous	116–2015
	Slope	slope_0	%	Categorical	0–5
		slope_1		(grouped % values)	6–10
		slope_2			11–20
		slope_3			21–30
		slope_4			31–40
		slope_5			41–50
		slope_6			51–60
		slope_7			61–70
		slope_8			71–80
		slope_9			81–90
		slope_10			91–100
		slope_11			101–110
		slope_12			>110
	Aspect	aspect_0	gon	Categorical	0
		aspect_1		(grouped gon values)	1–25; 376–399
		aspect_2			26–75
		aspect_3			76–125
		aspect_4			126–175
		aspect_5			176–225
		aspect_6			226–275
		aspect_7			276–325
		aspect_8			326–375
Management	Fall reason	natural	-	Categorical	natural disintegration
		manage	-		management induced disintegration (felling)
	Forest ownership	ownership_1	-	Categorical	small scale forest (≤ 200 ha)
		ownership_3			public ÖBf (federal owned forest)
		ownership_4			medium scale private forest (> 200 ha and ≤ 1,000 ha)
		ownership_5			large scale private forest (> 1,000 ha)
		ownership_6			public (state, municipal) owned forest (> 200 ha)
	Forest management intensity	intensity_1	-	Categorical	intensive
		intensity_2			extensive
Climate	Temperature		°C	Continuous	-24.7–29.7
	Precipitation		mm	Continuous	0.0–502.0
	Relative Humidity		%	Continuous	29–99
NFI	NFI survey period	Survey period	-	Categorical	NFI 3 (1981–1985)
					NFI 4 (1986–1990)
					NFI 5 (1992–1996)
					NFI 6 (2000–2002)
					NFI 7 (2007–2009)
