# Supplementary material for: Dynamics of standing deadwood in Austrian forests under varying forest management and climatic conditions
Source: J Appl Ecol. 2023 Jan 24;60(4):696–713. doi: 10.1111/1365-2664.14359 (PMC10947403; doi:10.1111/1365-2664.14359)
Supplement: Supplementary file 1 — Figure S1. Snag dbh (diameter at breast height [mm] and height [dm]) measurement values of the seventh Austrian NFI (National Forest Inventory) period (n = 1417). Light blue points indicate broken individuals (n = 601, 42.4%). Figure S2. Linear relationship (light blue line) between initial snag volume [m3] measured after tree death (initial volume) and the volume measured before snag fall (final volume) for the tree genera Abies (R2:0.99), Alnus (R2:0.95), Fagus (R2:0.98), Larix (R2:0.98), Picea (R2:0.94), Pinus (R2:0.95), Quercus (R2:0.99).The linear relationship is visualized for all tree genera with a 1:1 relationship (grey dashed line). Figure S3. Density estimates of the volume loss rate kloss [year−1] per tree genus. The estimate was performed with a Gaussian kernel and a bandwidth of 0.01. Figure S4a–f. Trend and magnitude between snag volume [m3ha−1] and the influencing predictors based on observations for (a) living volume stock [m3ha‐1], (b) elevation [m], (c) NFI survey period (NFI3‐NFI7) using linear regression plots and (d) forest ownership, (e) forest type and (f) forest management intensity using boxplots. Median values, 25% and 75% percentiles (boxes), min‐max values (whiskers) and outliers are presented. A description of variables is presented in Table S1. Figure S5a. Comparison of observed with modelled values for deadwood volume loss rate kloss based on model a2 (negative and positive k‐values, excluding broken trees) for seven tree genera. Figure S5b. Comparison of observed with modelled values for deadwood volume loss rate kloss based on model b2 (only positive k‐values, excluding broken trees) for seven tree genera. Figure S6. Prediction of snag volume loss rate kloss [year−1] using model a2 as baseline condition under climate change scenarios RCP2.6 and RCP8.5 for the seven investigated tree genera. Subplots refer to different tree diameters at breast height (dbh: 100, 200, 300 mm). To enable a comparison of volume loss among the investigated [file JPE-60-696-s001.zip › JPE_14359_Suppinfo_TableS2.xlsx]

## Sheet: Tabelle1
Major ecoregion	Ecoregion	Description	Range in elevation (m)	Description of climate	Range in annual precipitation sum (mm)
ecoregion 1	eco_region_1.1	inner region of the Alps - continental core zone	650-3772	continental inner alpine climate; driest area of the Austrian Alpine region	600-1000
	eco_region_1.2	inner region of the Alps - subcontinental west part	560-3797	continental inner alpine climate; higher precipitation than continental core zone (eco_region_1.1)	800-1250
	eco_region_1.3	inner region of the Alps - subcontinental east part	750-3797	moderate inner alpine climate; continental climate remains only in sheltered valleys (Lungau, Millnitz, Murtal)	800-1200
ecoregion 2	eco_region_2.1	northern transitional region of the Alps - west part	500-3312	transitional climate from sub-continental dry inner Alps to the cool-humid peripheral Alps	1000-1900
	eco_region_2.2	northern transitional region of the Alps - east part	640-2995	transitional climate with inversion in some valleys (Enns valey, Zell am See); less pronounced than in northern transitional region (eco_region_2.1)	1000-1500
ecoregion 3	eco_region_3.1	eastern transitional region of the Alps - north part	490-2448	a pronounced precipitation maximum in july; less precipitation than the northern transitional Alps	750-1500
	eco_region_3.2	eastern transitional region of the Alps - south part	460-2448	milder climate than in the northern part of the eastern transitional Alps (eco_egion_3.1); basin locations (Murtal, Friesach) are of inner alpine character	800-1500
	eco_region_3.3	southern transitional region of the Alps	505-2965	higher precipitation than in inner alps (ecoregion 1) due to southern exposure; higher precipitation than in eastern transitional Alps (eco_region_3.2)	900-1200
ecoregion 4	eco_region_4.1	northern peripheral region of the Alps - west part	395-2995	cool humid climate with considerable local variation in precipitation totals	1100-2500
	eco_region_4.2	northern peripheral region of the Alps - east part	312-2369	cool humid climate; lower precipitation than in the western part (eco_region_4.1); high winter precipitation in the mountain areas, decrease towards the east	1000-1900
ecoregion 5	eco_region_5.1	eastern peripheral region of the Alps - Thermenalpen	170-2076	transitional climate from moist peripheral region to pannonian-influenced eastern peripheral region with a pronounced precpitation gradient in west-east direction	700-1250
	eco_region_5.2	eastern peripheral region of the Alps - Buckige Welt	320-1743	cool and less illyrian climate than eco_region_5.3 and eco_region_5.4	700-1250
	eco_region_5.3	eastern peripheral region of the Alps - east and central Styrian part	292-1988	increasing sub-illyrian influence from northeast to southwest; high humidity and thunderstorm frequency; increasing precipitation from Burgenland to southwest	700-1100
	eco_region_5.4	eastern peripheral region of the Alps - west Styrian part	314-2140	sub-illyrian influence, especiall in southeast part; high humidity; higher precipitation than in east and central part (eco_region_5.3)	900-1500
ecoregion 6	eco_region_6.1	southern peripheral region of the Alps - south margin part	348-2780	distinct illyrian climate influence; high humidity and precipitation with a sub-mediterranean maximum in autumn	1200-2000
	eco_region_6.2	southern peripheral region of the Alps - Klagenfurt Basin	348-1069	continentally influenced climate, but higher precipitation due to peripheral region	700-1500
ecoregion 7	eco_region_7.1	northern alpine upland - west part	313-801	oceanic climate with high summer precipitation	800-1500
	eco_region_7.2	northern alpine upland - east part	228-553	oceanic climate; less precipitation and milder than the west part of the nothern alpine upland (eco_region_7.1)	600-1000
ecoregion 8	eco_region_8.1	eastern lowlands - Pannonian lowlands and hills	121-491	pannonic-subcontinental climate; dry and warm; mild winter; dry periods in summer possible with frequent dry SE winds	450-800
	eco_region_8.2	eastern lowlands - subillyrian hills and terraces	205-670	sub-illyrian influence, similar temperature conditions and noticeably higher precipition compared to the Pannonian lowlands (eco_region_8.1)	700-1000
ecoregion 9	eco_region_9.1	Bohemian Massif - Mühlviertel	222-1378	cool climate of slightly boreal character, precipitation higher than in Waldviertel (eco_region_9.2)	700-1100
	eco_region_9.2	Bohemian Massif - Waldviertel	205-1060	cool and boreal climate; less precipitation than in Mühlviertel (eco_region_9.1)	500-1000
